# Supplementary material for: Ab initio crystal structures and relative phase stabilities for the aleksite series, Pb n Bi4Te4S n+2
Source: Acta Crystallogr B Struct Sci Cryst Eng Mater. 2023 Nov 1;79(Pt 6):482–94. doi: 10.1107/S2052520623008776 (PMC10833355; doi:10.1107/S2052520623008776)
Supplement: Supplementary file 1 [file b-79-00482-sup1.cif]

data_global

_publ_contact_author_name 'Jie Yao'

_publ_requested_category 'FA'

_publ_requested_journal 'Acta Cryst. B'

_publ_contact_author_address

;
School of Chemical Engineering, The University of Adelaide, Adelaide S.A. 5005, Australia
;


_publ_section_title
;
Ab initio crystal structures and phase stabilities for the aleksite series,
PbnBi4Te4Sn+2
;

# Loop of author details

loop_
_publ_author_name
_publ_author_address
_publ_author_footnote
_publ_author_email
'Yao, Jie'
;
School of Chemical Engineering, The University of Adelaide, Adelaide S.A. 5005,
Australia
;
.
;
jie.yao@adelaide.edu.au
;
'Ciobanu, Cristiana'
;
School of Chemical Engineering, The University of Adelaide, Adelaide S.A. 5005,
Australia
;
.
;
cristiana.ciobanu@adelaide.edu.au
;
'Cook, Nigel'
;
School of Chemical Engineering, The University of Adelaide, Adelaide S.A. 5005,
Australia
;
.
;
nigel.cook@adelaide.edu.au
;
'Ehrig, Kathy'
;
School of Chemical Engineering, The University of Adelaide, Adelaide S.A. 5005,
Australia
BHP Olympic Dam, 10 Franklin Street, Adelaide S.A. 5000, Australia
;
.
;
Kathy.Ehrig@bhp.com
;


_publ_contact_author_email
'jie.yao@adelaide.edu.au'
#Added by publCIF


_audit_update_record
;
2023-07-25 # Formatted by publCIF

;
_publcif_datablock.id '{e25adb26-6f01-41a6-8d07-030d2a8e02e5}'

#=====================================================================

data_I

#=====================================================================
_chemical_name_mineral                 'Tetradymite'
_chemical_formula_sum                  'Bi2 Te2 S'
_chemical_formula_weight               705.23
_cell_formula_units_Z                  3
_cell_length_a                         4.28540
_cell_length_b                         4.28540
_cell_length_c                         30.02341
_cell_angle_alpha                      90
_cell_angle_beta                       90
_cell_angle_gamma                      120
_cell_volume                           477.499
_space_group_crystal_system            trigonal
_symmetry_space_group_name_H-M         'R -3 m'
_computing_structure_solution 'Vienna Ab Initio Simulation Package (VASP)'
_computing_cell_refinement    'Vienna Ab Initio Simulation Package (VASP)'
_refine_special_details
;
energy_cutoff: 600 eV, pseudopotential: PBE GGA
;
_cell_measurement_pressure             0
_cell_measurement_temperature          0
_diffrn_ambient_temperature            0
_diffrn_ambient_pressure               0


loop_
_symmetry_equiv_pos_as_xyz
x,y,z
-y,x-y,z
-x+y,-x,z
y,x,-z
-x,-x+y,-z
x-y,-y,-z
-x,-y,-z
y,-x+y,-z
x-y,x,-z
-y,-x,z
x,x-y,z
-x+y,y,z
x+1/3,y+2/3,z+2/3
-y+1/3,x-y+2/3,z+2/3
-x+y+1/3,-x+2/3,z+2/3
y+1/3,x+2/3,-z+2/3
-x+1/3,-x+y+2/3,-z+2/3
x-y+1/3,-y+2/3,-z+2/3
-x+1/3,-y+2/3,-z+2/3
y+1/3,-x+y+2/3,-z+2/3
x-y+1/3,x+2/3,-z+2/3
-y+1/3,-x+2/3,z+2/3
x+1/3,x-y+2/3,z+2/3
-x+y+1/3,y+2/3,z+2/3
x+2/3,y+1/3,z+1/3
-y+2/3,x-y+1/3,z+1/3
-x+y+2/3,-x+1/3,z+1/3
y+2/3,x+1/3,-z+1/3
-x+2/3,-x+y+1/3,-z+1/3
x-y+2/3,-y+1/3,-z+1/3
-x+2/3,-y+1/3,-z+1/3
y+2/3,-x+y+1/3,-z+1/3
x-y+2/3,x+1/3,-z+1/3
-y+2/3,-x+1/3,z+1/3
x+2/3,x-y+1/3,z+1/3
-x+y+2/3,y+1/3,z+1/3

loop_
_atom_site_label
_atom_site_type_symbol
_atom_site_symmetry_multiplicity
_atom_site_fract_x
_atom_site_fract_y
_atom_site_fract_z
_atom_site_occupancy
Bi1 Bi   6 0.00000 0.00000 0.10902 1.00000
Te1 Te   6 0.00000 0.00000 0.71648 1.00000
S1  S    3 0.00000 0.00000 0.50000 1.00000

#=====================================================================

data_II

#=====================================================================
_chemical_name_mineral                 'Aleksite 7 layer'
_chemical_formula_sum                  'Pb2 Bi4 Te4 S4'
_chemical_formula_weight               1888.98
_cell_formula_units_Z                  3
_cell_length_a                         4.27010
_cell_length_b                         4.27010
_cell_length_c                         40.41287
_cell_angle_alpha                      90
_cell_angle_beta                       90
_cell_angle_gamma                      120
_cell_volume                           638.156
_space_group_crystal_system            trigonal
_symmetry_space_group_name_H-M         'R -3 m'
_computing_structure_solution 'Vienna Ab Initio Simulation Package (VASP)'
_computing_cell_refinement    'Vienna Ab Initio Simulation Package (VASP)'
_refine_special_details
;
energy_cutoff: 600 eV, pseudopotential: PBE GGA
;
_cell_measurement_pressure             0
_cell_measurement_temperature          0
_diffrn_ambient_temperature            0
_diffrn_ambient_pressure               0


loop_
_symmetry_equiv_pos_as_xyz
x,y,z
-y,x-y,z
-x+y,-x,z
y,x,-z
-x,-x+y,-z
x-y,-y,-z
-x,-y,-z
y,-x+y,-z
x-y,x,-z
-y,-x,z
x,x-y,z
-x+y,y,z
x+1/3,y+2/3,z+2/3
-y+1/3,x-y+2/3,z+2/3
-x+y+1/3,-x+2/3,z+2/3
y+1/3,x+2/3,-z+2/3
-x+1/3,-x+y+2/3,-z+2/3
x-y+1/3,-y+2/3,-z+2/3
-x+1/3,-y+2/3,-z+2/3
y+1/3,-x+y+2/3,-z+2/3
x-y+1/3,x+2/3,-z+2/3
-y+1/3,-x+2/3,z+2/3
x+1/3,x-y+2/3,z+2/3
-x+y+1/3,y+2/3,z+2/3
x+2/3,y+1/3,z+1/3
-y+2/3,x-y+1/3,z+1/3
-x+y+2/3,-x+1/3,z+1/3
y+2/3,x+1/3,-z+1/3
-x+2/3,-x+y+1/3,-z+1/3
x-y+2/3,-y+1/3,-z+1/3
-x+2/3,-y+1/3,-z+1/3
y+2/3,-x+y+1/3,-z+1/3
x-y+2/3,x+1/3,-z+1/3
-y+2/3,-x+1/3,z+1/3
x+2/3,x-y+1/3,z+1/3
-x+y+2/3,y+1/3,z+1/3

loop_
_atom_site_label
_atom_site_type_symbol
_atom_site_symmetry_multiplicity
_atom_site_fract_x
_atom_site_fract_y
_atom_site_fract_z
_atom_site_occupancy
Bi1 Bi   6 0.00000 0.00000 0.58139 1.00000
Pb1 Pb   3 0.00000 0.00000 0.00000 1.00000
Te1 Te   6 0.00000 0.00000 0.87066 1.00000
S1  S    6 0.00000 0.00000 0.29134 1.00000

#=====================================================================

data_III

#=====================================================================
_chemical_name_mineral                 'Aleksite 5.9 layer'
_chemical_formula_sum                  'Pb2 Bi4 Te4 S4'
_chemical_formula_weight               1888.98
_cell_formula_units_Z                  6
_cell_length_a                         4.27221
_cell_length_b                         4.27221
_cell_length_c                         80.73010
_cell_angle_alpha                      90
_cell_angle_beta                       90
_cell_angle_gamma                      120
_cell_volume                           1276.062
_space_group_crystal_system            trigonal
_symmetry_space_group_name_H-M         'R -3 m'
_computing_structure_solution 'Vienna Ab Initio Simulation Package (VASP)'
_computing_cell_refinement    'Vienna Ab Initio Simulation Package (VASP)'
_refine_special_details
;
energy_cutoff: 600 eV, pseudopotential: PBE GGA
;
_cell_measurement_pressure             0
_cell_measurement_temperature          0
_diffrn_ambient_temperature            0
_diffrn_ambient_pressure               0


loop_
_symmetry_equiv_pos_as_xyz
x,y,z
-y,x-y,z
-x+y,-x,z
y,x,-z
-x,-x+y,-z
x-y,-y,-z
-x,-y,-z
y,-x+y,-z
x-y,x,-z
-y,-x,z
x,x-y,z
-x+y,y,z
x+1/3,y+2/3,z+2/3
-y+1/3,x-y+2/3,z+2/3
-x+y+1/3,-x+2/3,z+2/3
y+1/3,x+2/3,-z+2/3
-x+1/3,-x+y+2/3,-z+2/3
x-y+1/3,-y+2/3,-z+2/3
-x+1/3,-y+2/3,-z+2/3
y+1/3,-x+y+2/3,-z+2/3
x-y+1/3,x+2/3,-z+2/3
-y+1/3,-x+2/3,z+2/3
x+1/3,x-y+2/3,z+2/3
-x+y+1/3,y+2/3,z+2/3
x+2/3,y+1/3,z+1/3
-y+2/3,x-y+1/3,z+1/3
-x+y+2/3,-x+1/3,z+1/3
y+2/3,x+1/3,-z+1/3
-x+2/3,-x+y+1/3,-z+1/3
x-y+2/3,-y+1/3,-z+1/3
-x+2/3,-y+1/3,-z+1/3
y+2/3,-x+y+1/3,-z+1/3
x-y+2/3,x+1/3,-z+1/3
-y+2/3,-x+1/3,z+1/3
x+2/3,x-y+1/3,z+1/3
-x+y+2/3,y+1/3,z+1/3

loop_
_atom_site_label
_atom_site_type_symbol
_atom_site_symmetry_multiplicity
_atom_site_fract_x
_atom_site_fract_y
_atom_site_fract_z
_atom_site_occupancy
Bi1 Bi   6 0.00000 0.00000 -0.06385 1.00000
Bi2 Bi   6 0.00000 0.00000 0.14517  1.00000
Pb1 Pb   6 0.00000 0.00000 0.64551  1.00000
Te1 Te   6 0.00000 0.00000 0.58074  1.00000
Te2 Te   6 0.00000 0.00000 0.78975  1.00000
S1  S    6 0.00000 0.00000 0.29120  1.00000
S2  S    3 0.00000 0.00000 0.00000  1.00000
S3  S    3 0.00000 0.00000 0.50000  1.00000

#=====================================================================

data_IV

#=====================================================================
_chemical_name_mineral                 'Saddlebackite 9 layer'
_chemical_formula_sum                  'Pb4 Bi4 Te4 S6'
_chemical_formula_weight               2367.51
_cell_formula_units_Z                  1
_cell_length_a                         4.25788
_cell_length_b                         4.25788
_cell_length_c                         16.94310
_cell_angle_alpha                      90
_cell_angle_beta                       90
_cell_angle_gamma                      120
_cell_volume                           266.017
_space_group_crystal_system            trigonal
_symmetry_space_group_name_H-M         'P -3 m 1'
_computing_structure_solution 'Vienna Ab Initio Simulation Package (VASP)'
_computing_cell_refinement    'Vienna Ab Initio Simulation Package (VASP)'
_refine_special_details
;
energy_cutoff: 600 eV, pseudopotential: PBE GGA
;
_cell_measurement_pressure             0
_cell_measurement_temperature          0
_diffrn_ambient_temperature            0
_diffrn_ambient_pressure               0


loop_
_symmetry_equiv_pos_as_xyz
x,y,z
-y,x-y,z
-x+y,-x,z
x-y,-y,-z
y,x,-z
-x,-x+y,-z
-x,-y,-z
y,-x+y,-z
x-y,x,-z
-x+y,y,z
-y,-x,z
x,x-y,z

loop_
_atom_site_label
_atom_site_type_symbol
_atom_site_symmetry_multiplicity
_atom_site_fract_x
_atom_site_fract_y
_atom_site_fract_z
_atom_site_occupancy
Bi1 Bi   2 0.00000 0.00000 0.19477  1.00000
Pb1 Pb   2 0.33333 0.66667 0.60123  1.00000
Te1 Te   2 0.33333 0.66667 -0.08940 1.00000
S1  S    2 0.33333 0.66667 0.29817  1.00000
S2  S    1 0.00000 0.00000 0.50000  1.00000

#=====================================================================

data_V

#=====================================================================
_chemical_name_mineral                 'Saddlebackite 7.11 layer'
_chemical_formula_sum                  'Pb4 Bi4 Te4 S6'
_chemical_formula_weight               2367.51
_cell_formula_units_Z                  2
_cell_length_a                         4.26052
_cell_length_b                         4.26052
_cell_length_c                         33.81797
_cell_angle_alpha                      90
_cell_angle_beta                       90
_cell_angle_gamma                      120
_cell_volume                           531.622
_space_group_crystal_system            trigonal
_symmetry_space_group_name_H-M         'P -3 m 1'
_computing_structure_solution 'Vienna Ab Initio Simulation Package (VASP)'
_computing_cell_refinement    'Vienna Ab Initio Simulation Package (VASP)'
_refine_special_details
;
energy_cutoff: 600 eV, pseudopotential: PBE GGA
;
_cell_measurement_pressure             0
_cell_measurement_temperature          0
_diffrn_ambient_temperature            0
_diffrn_ambient_pressure               0


loop_
_symmetry_equiv_pos_as_xyz
x,y,z
-y,x-y,z
-x+y,-x,z
x-y,-y,-z
y,x,-z
-x,-x+y,-z
-x,-y,-z
y,-x+y,-z
x-y,x,-z
-x+y,y,z
-y,-x,z
x,x-y,z

loop_
_atom_site_label
_atom_site_type_symbol
_atom_site_symmetry_multiplicity
_atom_site_fract_x
_atom_site_fract_y
_atom_site_fract_z
_atom_site_occupancy
Bi1 Bi   2 0.33333 0.66667 0.20348 1.00000
Bi2 Bi   2 0.33333 0.66667 0.39789 1.00000
Pb1 Pb   2 0.33333 0.66667 0.89865 1.00000
Pb2 Pb   1 0.00000 0.00000 0.00000 1.00000
Pb3 Pb   1 0.00000 0.00000 0.50000 1.00000
Te1 Te   2 0.33333 0.66667 0.74380 1.00000
Te2 Te   2 0.00000 0.00000 0.34516 1.00000
S1  S    2 0.00000 0.00000 0.84818 1.00000
S2  S    2 0.33333 0.66667 0.05060 1.00000
S3  S    2 0.33333 0.66667 0.55025 1.00000

#=====================================================================

data_VI

#=====================================================================
_chemical_name_mineral                 'Unnamed'
_chemical_formula_sum                  'Pb6 Bi4 Te4 S8'
_chemical_formula_weight               2846.04
_cell_formula_units_Z                  3
_cell_length_a                         4.25029
_cell_length_b                         4.25029
_cell_length_c                         61.24237
_cell_angle_alpha                      90
_cell_angle_beta                       90
_cell_angle_gamma                      120
_cell_volume                           958.117
_space_group_crystal_system            trigonal
_symmetry_space_group_name_H-M         'R -3 m'
_computing_structure_solution 'Vienna Ab Initio Simulation Package (VASP)'
_computing_cell_refinement    'Vienna Ab Initio Simulation Package (VASP)'
_refine_special_details
;
energy_cutoff: 600 eV, pseudopotential: PBE GGA
;
_cell_measurement_pressure             0
_cell_measurement_temperature          0
_diffrn_ambient_temperature            0
_diffrn_ambient_pressure               0


loop_
_symmetry_equiv_pos_as_xyz
x,y,z
-y,x-y,z
-x+y,-x,z
y,x,-z
-x,-x+y,-z
x-y,-y,-z
-x,-y,-z
y,-x+y,-z
x-y,x,-z
-y,-x,z
x,x-y,z
-x+y,y,z
x+1/3,y+2/3,z+2/3
-y+1/3,x-y+2/3,z+2/3
-x+y+1/3,-x+2/3,z+2/3
y+1/3,x+2/3,-z+2/3
-x+1/3,-x+y+2/3,-z+2/3
x-y+1/3,-y+2/3,-z+2/3
-x+1/3,-y+2/3,-z+2/3
y+1/3,-x+y+2/3,-z+2/3
x-y+1/3,x+2/3,-z+2/3
-y+1/3,-x+2/3,z+2/3
x+1/3,x-y+2/3,z+2/3
-x+y+1/3,y+2/3,z+2/3
x+2/3,y+1/3,z+1/3
-y+2/3,x-y+1/3,z+1/3
-x+y+2/3,-x+1/3,z+1/3
y+2/3,x+1/3,-z+1/3
-x+2/3,-x+y+1/3,-z+1/3
x-y+2/3,-y+1/3,-z+1/3
-x+2/3,-y+1/3,-z+1/3
y+2/3,-x+y+1/3,-z+1/3
x-y+2/3,x+1/3,-z+1/3
-y+2/3,-x+1/3,z+1/3
x+2/3,x-y+1/3,z+1/3
-x+y+2/3,y+1/3,z+1/3

loop_
_atom_site_label
_atom_site_type_symbol
_atom_site_symmetry_multiplicity
_atom_site_fract_x
_atom_site_fract_y
_atom_site_fract_z
_atom_site_occupancy
Bi1 Bi   6 0.00000 0.00000 0.05416 1.00000
Pb1 Pb   6 0.00000 0.00000 0.77739 1.00000
Pb2 Pb   3 0.00000 0.00000 0.50000 1.00000
Te1 Te   6 0.00000 0.00000 0.69161 1.00000
S1  S    6 0.00000 0.00000 0.41621 1.00000
S2  S    6 0.00000 0.00000 0.13877 1.00000

#=====================================================================

data_VII

#=====================================================================
_chemical_name_mineral                 'Unnamed'
_chemical_formula_sum                  'Pb8 Bi4 Te4 S10'
_chemical_formula_weight               3324.57
_cell_formula_units_Z                  3
_cell_length_a                         4.24478
_cell_length_b                         4.24478
_cell_length_c                         71.45943
_cell_angle_alpha                      90
_cell_angle_beta                       90
_cell_angle_gamma                      120
_cell_volume                           1115.068
_space_group_crystal_system            trigonal
_symmetry_space_group_name_H-M         'R -3 m'
_computing_structure_solution 'Vienna Ab Initio Simulation Package (VASP)'
_computing_cell_refinement    'Vienna Ab Initio Simulation Package (VASP)'
_refine_special_details
;
energy_cutoff: 600 eV, pseudopotential: PBE GGA
;
_cell_measurement_pressure             0
_cell_measurement_temperature          0
_diffrn_ambient_temperature            0
_diffrn_ambient_pressure               0


loop_
_symmetry_equiv_pos_as_xyz
x,y,z
-y,x-y,z
-x+y,-x,z
y,x,-z
-x,-x+y,-z
x-y,-y,-z
-x,-y,-z
y,-x+y,-z
x-y,x,-z
-y,-x,z
x,x-y,z
-x+y,y,z
x+1/3,y+2/3,z+2/3
-y+1/3,x-y+2/3,z+2/3
-x+y+1/3,-x+2/3,z+2/3
y+1/3,x+2/3,-z+2/3
-x+1/3,-x+y+2/3,-z+2/3
x-y+1/3,-y+2/3,-z+2/3
-x+1/3,-y+2/3,-z+2/3
y+1/3,-x+y+2/3,-z+2/3
x-y+1/3,x+2/3,-z+2/3
-y+1/3,-x+2/3,z+2/3
x+1/3,x-y+2/3,z+2/3
-x+y+1/3,y+2/3,z+2/3
x+2/3,y+1/3,z+1/3
-y+2/3,x-y+1/3,z+1/3
-x+y+2/3,-x+1/3,z+1/3
y+2/3,x+1/3,-z+1/3
-x+2/3,-x+y+1/3,-z+1/3
x-y+2/3,-y+1/3,-z+1/3
-x+2/3,-y+1/3,-z+1/3
y+2/3,-x+y+1/3,-z+1/3
x-y+2/3,x+1/3,-z+1/3
-y+2/3,-x+1/3,z+1/3
x+2/3,x-y+1/3,z+1/3
-x+y+2/3,y+1/3,z+1/3

loop_
_atom_site_label
_atom_site_type_symbol
_atom_site_symmetry_multiplicity
_atom_site_fract_x
_atom_site_fract_y
_atom_site_fract_z
_atom_site_occupancy
Bi1 Bi   6 0.00000 0.00000 0.54632  1.00000
Pb1 Pb   6 0.00000 0.00000 -0.07188 1.00000
Pb2 Pb   6 0.00000 0.00000 0.30940  1.00000
Te1 Te   6 0.00000 0.00000 0.85456  1.00000
S1  S    6 0.00000 0.00000 0.23765  1.00000
S2  S    6 0.00000 0.00000 0.61879  1.00000
S3  S    3 0.00000 0.00000 0.00000  1.00000

#=====================================================================

data_VIII

#=====================================================================
_chemical_name_mineral                 'Hitachiite'
_chemical_formula_sum                  'Pb10 Bi4 Te4 S12'
_chemical_formula_weight               3803.10
_cell_formula_units_Z                  1
_cell_length_a                         4.24282
_cell_length_b                         4.24282
_cell_length_c                         27.31123
_cell_angle_alpha                      90
_cell_angle_beta                       90
_cell_angle_gamma                      120
_cell_volume                           425.775
_space_group_crystal_system            trigonal
_symmetry_space_group_name_H-M         'P -3 m 1'
_computing_structure_solution 'Vienna Ab Initio Simulation Package (VASP)'
_computing_cell_refinement    'Vienna Ab Initio Simulation Package (VASP)'
_refine_special_details
;
energy_cutoff: 600 eV, pseudopotential: PBE GGA
;
_cell_measurement_pressure             0
_cell_measurement_temperature          0
_diffrn_ambient_temperature            0
_diffrn_ambient_pressure               0


loop_
_symmetry_equiv_pos_as_xyz
x,y,z
-y,x-y,z
-x+y,-x,z
x-y,-y,-z
y,x,-z
-x,-x+y,-z
-x,-y,-z
y,-x+y,-z
x-y,x,-z
-x+y,y,z
-y,-x,z
x,x-y,z

loop_
_atom_site_label
_atom_site_type_symbol
_atom_site_symmetry_multiplicity
_atom_site_fract_x
_atom_site_fract_y
_atom_site_fract_z
_atom_site_occupancy
Bi1 Bi   2 0.00000 0.00000 0.12157  1.00000
Pb1 Pb   2 0.33333 0.66667 0.75138  1.00000
Pb2 Pb   2 0.33333 0.66667 0.37407  1.00000
Pb3 Pb   1 0.00000 0.00000 0.50000  1.00000
Te1 Te   2 0.33333 0.66667 -0.05593 1.00000
S1  S    2 0.33333 0.66667 0.18609  1.00000
S2  S    2 0.00000 0.00000 0.31150  1.00000
S3  S    2 0.33333 0.66667 0.56288  1.00000

#=====================================================================

data_IX

#=====================================================================
_chemical_name_mineral                 'Unnamed'
_chemical_formula_sum                  'Pb12 Bi4 Te4 S14'
_chemical_formula_weight               4281.63
_cell_formula_units_Z                  3
_cell_length_a                         4.24175
_cell_length_b                         4.24175
_cell_length_c                         92.27622
_cell_angle_alpha                      90
_cell_angle_beta                       90
_cell_angle_gamma                      120
_cell_volume                           1437.842
_space_group_crystal_system            trigonal
_symmetry_space_group_name_H-M         'R -3 m'
_computing_structure_solution 'Vienna Ab Initio Simulation Package (VASP)'
_computing_cell_refinement    'Vienna Ab Initio Simulation Package (VASP)'
_refine_special_details
;
energy_cutoff: 600 eV, pseudopotential: PBE GGA
;
_cell_measurement_pressure             0
_cell_measurement_temperature          0
_diffrn_ambient_temperature            0
_diffrn_ambient_pressure               0


loop_
_symmetry_equiv_pos_as_xyz
x,y,z
-y,x-y,z
-x+y,-x,z
y,x,-z
-x,-x+y,-z
x-y,-y,-z
-x,-y,-z
y,-x+y,-z
x-y,x,-z
-y,-x,z
x,x-y,z
-x+y,y,z
x+1/3,y+2/3,z+2/3
-y+1/3,x-y+2/3,z+2/3
-x+y+1/3,-x+2/3,z+2/3
y+1/3,x+2/3,-z+2/3
-x+1/3,-x+y+2/3,-z+2/3
x-y+1/3,-y+2/3,-z+2/3
-x+1/3,-y+2/3,-z+2/3
y+1/3,-x+y+2/3,-z+2/3
x-y+1/3,x+2/3,-z+2/3
-y+1/3,-x+2/3,z+2/3
x+1/3,x-y+2/3,z+2/3
-x+y+1/3,y+2/3,z+2/3
x+2/3,y+1/3,z+1/3
-y+2/3,x-y+1/3,z+1/3
-x+y+2/3,-x+1/3,z+1/3
y+2/3,x+1/3,-z+1/3
-x+2/3,-x+y+1/3,-z+1/3
x-y+2/3,-y+1/3,-z+1/3
-x+2/3,-y+1/3,-z+1/3
y+2/3,-x+y+1/3,-z+1/3
x-y+2/3,x+1/3,-z+1/3
-y+2/3,-x+1/3,z+1/3
x+2/3,x-y+1/3,z+1/3
-x+y+2/3,y+1/3,z+1/3

loop_
_atom_site_label
_atom_site_type_symbol
_atom_site_symmetry_multiplicity
_atom_site_fract_x
_atom_site_fract_y
_atom_site_fract_z
_atom_site_occupancy
Bi1 Bi   6 0.00000 0.00000 0.03594 1.00000
Pb1 Pb   6 0.00000 0.00000 0.74023 1.00000
Pb2 Pb   6 0.00000 0.00000 0.44421 1.00000
Pb3 Pb   6 0.00000 0.00000 0.14810 1.00000
Te1 Te   6 0.00000 0.00000 0.68316 1.00000
S1  S    6 0.00000 0.00000 0.38839 1.00000
S2  S    6 0.00000 0.00000 0.09224 1.00000
S3  S    6 0.00000 0.00000 0.79617 1.00000
S4  S    3 0.00000 0.00000 0.50000 1.00000

#=====================================================================
#                         END of CIF
#=====================================================================
loop_
_publcif_info_datablock.id
_publcif_info_datablock.structure
'{e25adb26-6f01-41a6-8d07-030d2a8e02e5}' y
